# Supplementary material for: Quantitative Metabolomic Analysis of Changes in the Rat Blood Serum during Autophagy Modulation: A Focus on Accelerated Senescence
Source: Int J Mol Sci. 2022 Oct 22;23(21):12720. doi: 10.3390/ijms232112720 (PMC9658531; doi:10.3390/ijms232112720)
Supplement: Supplementary file 1 [file ijms-23-12720-s001.zip]

Archive with 1 entries (1 files):
- ijms-1940018-supplementary.pdf
